# Supplementary material for: Cranial shape evolution of extant and fossil crocodile newts and its relation to reproduction and ecology
Source: J Anat. 2020 Apr 15;237(2):285–300. doi: 10.1111/joa.13201 (PMC7369190; doi:10.1111/joa.13201)
Supplement: Supplementary file 5 — Supplementary Material [file JOA-237-285-s005.xlsx]

## Sheet: Explanation of tables
Colour coding for genera
Echinotriton
Tylototriton
Tylototriton subg. Tylototriton
Tylototriton subg. Yaotriton
Pleurodeles waltl
Chelotriton - Enspel
p-Value coding
p > 0.05
p < 0.05
p* < after Bonferroni correction	for exact value see over each specific table

## Sheet: Head Lateral - Tab.S1-4
Table S1: Post hoc pairwise comparison of 2D GM cranial shape data on species in external, lateral view of pleurodeline newts.
Pairwise p-values between means: shape ~ species; green: p* < 0.0025, yellow: p < 0.05
		andersoni_AMA	andersoni_OKI	anguliceps	himalayanus	kweichowensis	panwaensis	podichthys	shanjing	shanorum	taliangensis	uyenoi	verrucosus	yangi	asperrimus	lizhenchangi	panhai	vietnamensis	wenxianensis	ziegleri	Pleurodeles
Echinotriton	andersoni_AMA	1
Echinotriton	andersoni_OKI	0.2837	1
Tylototriton	anguliceps	0.5633	0.3626	1
Tylototriton	himalayanus	0.0015	0.0006	0.0199	1
Tylototriton	kweichowensis	0.094	0.0355	0.4145	0.0031	1
Tylototriton	panwaensis	0.1048	0.1224	0.3251	0.214	0.9424	1
Tylototriton	podichthys	0.1939	0.1125	0.5269	0.071	0.4994	0.5789	1
Tylototriton	shanjing	0.0003	0.0001	0.0113	0.0867	0.0009	0.1068	0.0801	1
Tylototriton	shanorum	0.0047	0.0034	0.0185	0.5778	0.0085	0.1411	0.0848	0.1683	1
Tylototriton	taliangensis	0.0003	0.0001	0.0066	0.1045	0.0004	0.0589	0.0376	0.4259	0.1358	1
Tylototriton	uyenoi	0.0675	0.0385	0.1766	0.0777	0.1207	0.586	0.5693	0.0168	0.1297	0.0079	1
Tylototriton	verrucosus	0.023	0.0106	0.1131	0.0991	0.0887	0.7484	0.2131	0.0088	0.0978	0.004	0.4728	1
Tylototriton	yangi	0.0554	0.0427	0.1319	0.339	0.2182	0.5151	0.5073	0.4218	0.3385	0.2259	0.377	0.3757	1
Yaotriton	asperrimus	0.1091	0.1242	0.1296	0.0362	0.0632	0.2746	0.0914	0.003	0.0269	0.0022	0.1245	0.132	0.0803	1
Yaotriton	lizhenchangi	0.237	0.0553	0.1622	0.0049	0.0519	0.0907	0.0437	0.0003	0.0057	0.0004	0.0234	0.0189	0.0197	0.1526	1
Yaotriton	panhai	0.0213	0.0385	0.0559	0.606	0.0858	0.4498	0.1251	0.2846	0.2949	0.2856	0.2469	0.3619	0.2747	0.3043	0.0286	1
Yaotriton	vietnamensis	0.0099	0.008	0.033	0.101	0.0125	0.2767	0.0431	0.0013	0.1	0.0018	0.0525	0.1034	0.1232	0.2178	0.0397	0.462	1
Yaotriton	wenxianensis	0.2726	0.036	0.569	0.0001	0.0509	0.0733	0.0716	0.0001	0.0001	0.0001	0.0013	0.0002	0.0136	0.0172	0.2668	0.0048	0.0002	1
Yaotriton	ziegleri	0.0593	0.03	0.1121	0.0003	0.0099	0.0928	0.0173	0.0001	0.0006	0.0001	0.0028	0.0071	0.0242	0.1896	0.2946	0.0322	0.0218	0.0156	1
Pleurodeles	waltl	0.0001	0.0001	0.0001	0.0036	0.0001	0.0018	0.0002	0.0003	0.0245	0.0012	0.0002	0.0001	0.0113	0.0001	0.0002	0.0238	0.0011	0.0001	0.0001	1
Table S2: Post hoc pairwise comparison of 2D GM cranial shape data on genus in external, lateral view of pleurodeline newts.
Pairwise p-values between means: shape ~ genus; green: p* < 0.017
	Echinotriton	Pleurodeles	Tylototriton
Echinotriton	1
Pleurodeles	0.0001	1
Tylototriton	0.0003	0.0001	1
Table S3: Post hoc pairwise comparison of cranial log(CS) from 2D GM shape data on species in external, lateral view of pleurodeline newts.
Pairwise p-values between means: log(CS) ~ species; green: p* < 0.0025, yellow: p < 0.05				anguliceps	himalayanus	kweichowensis	panwaensis	podichthys	shanjing	shanorum	taliangensis	uyenoi	verrucosus	yangi	asperrimus	lizhenchangi	panhai	vietnamensis	wenxianensis	ziegleri	Pleurodeles
		andersoni_AMA	andersoni_OKI
Echinotriton	andersoni_AMA	1
Echinotriton	andersoni_OKI	0.0788	1	1
Tylototriton	anguliceps	0.539	0.0409	0.0624	1
Tylototriton	himalayanus	0.1374	0.662	0.0001	0.0004	1
Tylototriton	kweichowensis	0.0001	0.0048	0.0702	0.7152	0.0429	1
Tylototriton	panwaensis	0.1484	0.9572	0.4211	0.3067	0.0006	0.274	1
Tylototriton	podichthys	0.7904	0.2025	0.4354	0.0382	0.0001	0.1002	0.8285	1
Tylototriton	shanjing	0.9194	0.0234	0.0186	0.3367	0.0564	0.7015	0.1061	0.0103	1
Tylototriton	shanorum	0.037	0.5816	0.7881	0.0046	0.0001	0.0251	0.4219	0.3463	0.0017	1
Tylototriton	taliangensis	0.5684	0.0019	0.0272	0.564	0.0017	0.9944	0.1599	0.009	0.6041	0.0006	1
Tylototriton	uyenoi	0.053	0.9305	0.3605	0.0613	0.0001	0.1317	0.9439	0.7946	0.0148	0.2217	0.0112	1
Tylototriton	verrucosus	0.7808	0.0327	0.0049	0.0819	0.7698	0.2397	0.0275	0.0037	0.3354	0.0007	0.1567	0.0046	1
Tylototriton	yangi	0.0086	0.1544	0.0127	0.2267	0.0641	0.606	0.0691	0.0036	0.8782	0.0002	0.4652	0.0058	0.3768	1
Yaotriton	asperrimus	0.0201	0.4573	0.8656	0.0491	0.0001	0.0662	0.4748	0.492	0.0122	0.9297	0.0177	0.3932	0.0033	0.007	1
Yaotriton	lizhenchangi	0.6125	0.0295	0.1425	0.935	0.0135	0.7205	0.4627	0.2439	0.4389	0.0799	0.6485	0.3004	0.1314	0.3515	0.1431	1
Yaotriton	panhai	0.2926	0.7001	0.9218	0.0015	0.0001	0.0142	0.3073	0.1947	0.0004	0.7592	0.0003	0.1139	0.0001	0.0001	0.9072	0.0487	1
Yaotriton	vietnamensis	0.4242	0.0012	0.9193	0.0037	0.0001	0.0235	0.3423	0.2601	0.002	0.7887	0.0008	0.1726	0.0007	0.0008	0.9112	0.0689	0.9982	1
Yaotriton	wenxianensis	0.4602	0.003	0.3264	0.1336	0.0001	0.1887	0.9666	0.6896	0.0315	0.2061	0.0367	0.8517	0.0079	0.014	0.3527	0.3754	0.1085	0.1556	1
Yaotriton	ziegleri	0.7031	0.0799	0.1515	0.6932	0.001	0.5392	0.5336	0.2559	0.2602	0.0684	0.4045	0.3254	0.065	0.1829	0.1559	0.8385	0.0373	0.0559	0.4325	1
Pleurodeles	waltl	0.3223	0.4759
Table S4: Post hoc pairwise comparison of cranial log (CS) from 2D GM shape data on genus in external, lateral view of pleurodeline newts.
Pairwise p-values between means: log(CS) ~ genus; green: p* < 0.017
	Echinotriton	Pleurodeles	Tylototriton
Echinotriton	1
Pleurodeles	0.9212	1
Tylototriton	0.5135	0.7599	1

## Sheet: Head Dorsal - Tab.S5-8
Table S5: Post hoc pairwise comparison of 2D GM cranial shape data on species in external, dorsal view of pleurodeline newts.
Pairwise p-values between means: shape ~ species; green: p* < 0.0022, yellow: p < 0.05
		andersoni_AMA	andersoni_OKI	anguliceps	himalayanus	kachinorum	kweichowensis	ngarsuensis	panwaensis	podichthys	shanjing	shanorum	taliangensis	uyenoi	verrucosus	yangi	asperrimus	lizhenchangi	notialis	panhai	vietnamensis	wenxianensis	ziegleri	Pleurodeles
Echinotriton	andersoni_AMA	1
Echinotriton	andersoni_OKI	0.2293	1
Tylototriton	anguliceps	0.0017	0.0001	1
Tylototriton	himalayanus	0.0346	0.0001	0.0001	1
Tylototriton	kachinorum	0.1057	0.0002	0.0002	0.2179	1
Tylototriton	kweichowensis	0.0002	0.0001	0.0475	0.0001	0.0001	1
Tylototriton	ngarsuensis	0.1496	0.0346	0.0027	0.2455	0.3331	0.0021	1
Tylototriton	panwaensis	0.0483	0.0005	0.1742	0.0455	0.0592	0.2387	0.0121	1
Tylototriton	podichthys	0.0923	0.0038	0.5613	0.0301	0.0506	0.138	0.026	0.8222	1
Tylototriton	shanjing	0.0292	0.0001	0.0039	0.0949	0.0634	0.0001	0.1147	0.0864	0.2373	1
Tylototriton	shanorum	0.1377	0.0001	0.0003	0.2692	0.9038	0.0001	0.1583	0.0658	0.1111	0.2702	1
Tylototriton	taliangensis	0.0001	0.0001	0.0001	0.0038	0.0039	0.0001	0.0746	0.0013	0.0052	0.0021	0.0065	1
Tylototriton	uyenoi	0.0034	0.0001	0.0631	0.0002	0.0006	0.0053	0.0069	0.6388	0.7781	0.0139	0.0071	0.0001	1
Tylototriton	verrucosus	0.0291	0.0001	0.0241	0.0197	0.0017	0.0278	0.0376	0.3235	0.3088	0.0375	0.0057	0.0001	0.0887	1
Tylototriton	yangi	0.1246	0.0064	0.1995	0.2395	0.105	0.3442	0.1615	0.2563	0.2191	0.2226	0.0738	0.0287	0.2084	0.6713	1
Yaotriton	asperrimus	0.0028	0.0001	0.0027	0.0019	0.0001	0.1801	0.02	0.0583	0.0184	0.0003	0.0001	0.0001	0.0003	0.0852	0.7162	1
Yaotriton	lizhenchangi	0.2096	0.0012	0.0147	0.0333	0.031	0.229	0.034	0.3402	0.1879	0.0066	0.0171	0.0003	0.0509	0.2451	0.3984	0.3819	1
Yaotriton	notialis	0.291	0.0353	0.1467	0.3311	0.1007	0.2109	0.3582	0.2555	0.3827	0.1772	0.1058	0.0239	0.127	0.5783	0.451	0.3639	0.4821	1
Yaotriton	panhai	0.3173	0.0072	0.0162	0.5816	0.6244	0.0192	0.2254	0.526	0.4141	0.3031	0.7455	0.0332	0.3028	0.3405	0.3147	0.045	0.3399	0.475	1
Yaotriton	vietnamensis	0.0273	0.0001	0.0001	0.0021	0.0002	0.0001	0.1523	0.004	0.003	0.0001	0.0002	0.0001	0.0001	0.0005	0.1095	0.0577	0.2069	0.6139	0.0784	1
Yaotriton	wenxianensis	0.0074	0.0001	0.0169	0.0009	0.0003	0.4476	0.014	0.2019	0.0948	0.0001	0.0001	0.0001	0.0046	0.1274	0.4606	0.3993	0.7095	0.5439	0.1265	0.0297	1
Yaotriton	ziegleri	0.0162	0.0001	0.0003	0.0043	0.0018	0.0041	0.0929	0.0526	0.0103	0.0001	0.0002	0.0001	0.0001	0.0168	0.5325	0.4252	0.5054	0.4934	0.1735	0.2405	0.2047	1
Pleurodeles	waltl	0.0001	0.0001	0.0001	0.0001	0.0001	0.0001	0.0006	0.0001	0.0001	0.0001	0.0001	0.0001	0.0001	0.0001	0.0007	0.0001	0.0001	0.0019	0.0001	0.0001	0.0001	0.0001	1
Table S6: Post hoc pairwise comparison of 2D GM cranial shape data on genus in external, dorsal view of pleurodeline newts.
Pairwise p-values between means: shape ~ genus; green: p* < 0.017
	Echinotriton	Pleurodeles	Tylototriton
Echinotriton	1
Pleurodeles	0.0001	1
Tylototriton	0.0001	0.0001	1
Table S7: Post hoc pairwise comparison of cranial log(CS) from 2D GM shape data on species in external, dorsal view of pleurodeline newts.
Pairwise p-values between means: log(CS) ~ species; green: p* < 0.0022, yellow: p < 0.05
		andersoni_AMA	andersoni_OKI	anguliceps	himalayanus	kachinorum	kweichowensis	ngarsuensis	panwaensis	podichthys	shanjing	shanorum	taliangensis	uyenoi	verrucosus	yangi	asperrimus	lizhenchangi	notialis	panhai	vietnamensis	wenxianensis	ziegleri	Pleurodeles
Echinotriton	andersoni_AMA	1
Echinotriton	andersoni_OKI	0.0297	1
Tylototriton	anguliceps	0.6204	0.0031	1
Tylototriton	himalayanus	0.5373	0.0342	0.1919	1
Tylototriton	kachinorum	0.8478	0.0189	0.4332	0.6167	1
Tylototriton	kweichowensis	0.0036	0.3978	0.0002	0.0006	0.0008	1
Tylototriton	ngarsuensis	0.3268	0.5683	0.1463	0.5338	0.3632	0.2583	1
Tylototriton	panwaensis	0.5247	0.2153	0.2611	0.8542	0.6157	0.0545	0.6898	1
Tylototriton	podichthys	0.2501	0.001	0.4451	0.0512	0.1416	0.0002	0.0501	0.0993	1
Tylototriton	shanjing	0.4454	0.0002	0.8481	0.0423	0.2413	0.0001	0.0824	0.1529	0.4902	1
Tylototriton	shanorum	0.1428	0.5057	0.0296	0.2333	0.1282	0.1378	0.9002	0.5008	0.0079	0.0037	1
Tylototriton	taliangensis	0.3591	0.0001	0.7049	0.0332	0.1786	0.0001	0.0662	0.12	0.6057	0.7951	0.0033	1
Tylototriton	uyenoi	0.7126	0.013	0.307	0.7031	0.8527	0.0003	0.4072	0.6798	0.0901	0.0997	0.1284	0.0698	1
Tylototriton	verrucosus	0.4727	0.0002	0.8903	0.0416	0.2373	0.0001	0.0811	0.1588	0.4451	0.9306	0.0028	0.7312	0.094	1
Tylototriton	yangi	0.0585	0.716	0.0164	0.0987	0.0593	0.8853	0.4468	0.2177	0.0049	0.0054	0.4287	0.0037	0.0621	0.0051	1
Yaotriton	asperrimus	0.085	0.6849	0.0163	0.1357	0.0787	0.228	0.7695	0.3822	0.0034	0.0016	0.8098	0.0013	0.0704	0.0016	0.533	1
Yaotriton	lizhenchangi	0.0856	0.0002	0.1917	0.0077	0.0359	0.0001	0.0151	0.0282	0.6113	0.1769	0.0014	0.2548	0.0174	0.1528	0.0009	0.0002	1
Yaotriton	notialis	0.5602	0.0179	0.8382	0.2644	0.4437	0.0025	0.171	0.2927	0.6812	0.9303	0.0729	0.9602	0.3517	0.8907	0.0301	0.0443	0.3863	1
Yaotriton	panhai	0.6915	0.1372	0.3803	0.9342	0.79	0.0296	0.5586	0.8336	0.1409	0.2467	0.3555	0.1968	0.8802	0.2589	0.149	0.2657	0.0514	0.3735	1
Yaotriton	vietnamensis	0.4574	0.0002	0.8506	0.0589	0.2537	0.0001	0.0924	0.1627	0.4884	0.9923	0.0055	0.8006	0.1142	0.9423	0.0061	0.0018	0.1821	0.9295	0.2632	1
Yaotriton	wenxianensis	0.0266	0.0001	0.0725	0.0002	0.0057	0.0001	0.0034	0.0059	0.4784	0.0451	0.0001	0.0928	0.001	0.0282	0.0001	0.0001	0.9211	0.2842	0.0127	0.0508	1
Yaotriton	ziegleri	0.9877	0.0057	0.5362	0.4193	0.8275	0.0004	0.2831	0.4787	0.1778	0.2941	0.064	0.2179	0.633	0.3054	0.0353	0.0336	0.047	0.5171	0.6506	0.3122	0.0047	1
Pleurodeles	Pleurodeles	0.1411	0.5439	0.0364	0.2536	0.149	0.1695	0.8883	0.5027	0.0088	0.0058	0.9889	0.0056	0.1459	0.0061	0.4367	0.8275	0.002	0.0717	0.3661	0.0091	0.0002	0.0778	1
Table S4: Post hoc pairwise comparison of cranial log (CS) from 2D GM shape data on genus in external, dorsal view of pleurodeline newts.
Pairwise p-values between means: LOG(CS) ~ genus; green: p* < 0.017, yellow: p < 0.05
	Echinotriton	Pleurodeles	Tylototriton
Echinotriton	1
Pleurodeles	0.8662	1
Tylototriton	0.0036	0.0351	1

## Sheet: Skull lateral - Tab.S9-12
Table S9: Post hoc pairwise comparison of 2D GM cranial shape data on species in osteology, lateral view of pleurodeline newts.
Pairwise p-values between means: shape ~ species; green: p* < 0.0026, yellow: p < 0.05
		andersoni_AMA	andersoni_OKI	anguliceps	himalayanus	kweichowensis	panwaensis	podichthys	shanjing	shanorum	taliangensis	uyenoi	verrucosus	asperrimus	lizhenchangi	panhai	vietnamensis	wenxianensis	ziegleri	Pleurodeles
Echinotriton	andersoni_AMA	1
Echinotriton	andersoni_OKI	0.3954	1
Tylototriton	anguliceps	0.4752	0.338	1
Tylototriton	himalayanus	0.1949	0.0724	0.205	1
Tylototriton	kweichowensis	0.6634	0.18	0.4039	0.1974	1
Tylototriton	panwaensis	0.5155	0.3817	0.5979	0.3226	0.7551	1
Tylototriton	podichthys	0.5322	0.2168	0.9503	0.3151	0.5858	0.5126	1
Tylototriton	shanjing	0.2378	0.0145	0.0765	0.0359	0.2718	0.0597	0.1871	1
Tylototriton	shanorum	0.4636	0.1243	0.1695	0.324	0.4313	0.3014	0.4486	0.7882	1
Tylototriton	taliangensis	0.0296	0.0018	0.0092	0.0014	0.0125	0.0085	0.0134	0.2167	0.2983	1
Tylototriton	uyenoi	0.3794	0.108	0.9393	0.0926	0.4552	0.6271	0.9312	0.0088	0.1674	0.0001	1
Tylototriton	verrucosus	0.1518	0.0468	0.519	0.0949	0.2068	0.8743	0.4295	0.0006	0.0768	0.0001	0.3478	1
Yaotriton	asperrimus	0.0488	0.0924	0.2548	0.0036	0.0383	0.6883	0.0699	0.0001	0.0084	0.0001	0.0322	0.0563	1
Yaotriton	lizhenchangi	0.0887	0.1341	0.3176	0.1063	0.0861	0.4239	0.1452	0.0061	0.0471	0.0024	0.1417	0.1612	0.4554	1
Yaotriton	panhai	0.4752	0.3578	0.3044	0.2192	0.4904	0.5998	0.4171	0.1852	0.5073	0.0537	0.3011	0.1129	0.1631	0.1935	1
Yaotriton	vietnamensis	0.0899	0.0392	0.1696	0.0099	0.0612	0.586	0.0521	0.0002	0.0147	0.0001	0.0208	0.0106	0.2931	0.2554	0.3048	1
Yaotriton	wenxianensis	0.1729	0.2448	0.487	0.0298	0.3046	0.7064	0.3034	0.0045	0.0649	0.0002	0.3335	0.0785	0.5841	0.2249	0.6001	0.3497	1
Yaotriton	ziegleri	0.0517	0.0106	0.1434	0.0168	0.0301	0.5071	0.041	0.0003	0.0078	0.0001	0.025	0.0799	0.1906	0.3387	0.0749	0.3385	0.0754	1
Pleurodeles	waltl	0.0003	0.0001	0.0001	0.0001	0.0001	0.0001	0.0001	0.0001	0.0001	0.0001	0.0001	0.0001	0.0001	0.0006	0.0004	0.0001	0.0001	0.0001	1
Table S10: Post hoc pairwise comparison of 2D GM cranial shape data on genus in osteology, lateral view of pleurodeline newts.
Pairwise p-values between means: shape ~ genus; green: p* < 0.017, yellow: p < 0.05
	Echinotriton	Pleurodeles	Tylototriton
Echinotriton	1
Pleurodeles	0.0001	1
Tylototriton	0.0779	0.0001	1
Table S11: Post hoc pairwise comparison of cranial log(CS) from 2D GM shape data on species in osteology, lateral view of pleurodeline newts.
Pairwise p-values between means: CS ~ species; green: p* < 0.0026, yellow: p < 0.05
		andersoni_AMA	andersoni_OKI	anguliceps	himalayanus	kweichowensis	panwaensis	podichthys	shanjing	shanorum	taliangensis	uyenoi	verrucosus	asperrimus	lizhenchangi	panhai	vietnamensis	wenxianensis	ziegleri	Pleurodeles
Echinotriton	andersoni_AMA	1
Echinotriton	andersoni_OKI	0.1448	1
Tylototriton	anguliceps	0.7137	0.0939	1
Tylototriton	himalayanus	0.1289	0.9277	0.0811	1
Tylototriton	kweichowensis	0.0001	0.0036	0.0001	0.0009	1
Tylototriton	panwaensis	0.0976	0.6921	0.0646	0.5929	0.0386	1
Tylototriton	podichthys	0.6411	0.3466	0.4314	0.3445	0.0005	0.2312	1
Tylototriton	shanjing	0.78	0.1146	0.518	0.0816	0.0001	0.0727	0.7631	1
Tylototriton	shanorum	0.0293	0.3909	0.0213	0.2935	0.0654	0.7109	0.095	0.0148	1
Tylototriton	taliangensis	0.8673	0.0347	0.7812	0.0147	0.0001	0.0226	0.4559	0.5306	0.0035	1
Tylototriton	uyenoi	0.0363	0.5672	0.0255	0.4354	0.0064	0.9741	0.1306	0.0089	0.6603	0.0007	1
Tylototriton	verrucosus	0.6527	0.1345	0.4148	0.0923	0.0001	0.0881	0.8799	0.8068	0.0147	0.3397	0.0103	1
Yaotriton	asperrimus	0.0131	0.2794	0.0103	0.1685	0.043	0.6202	0.052	0.0026	0.9413	0.0005	0.53	0.002	1
Yaotriton	lizhenchangi	0.6757	0.0824	0.9595	0.0716	0.0002	0.0565	0.4095	0.476	0.0177	0.7342	0.0234	0.3752	0.0087	1
Yaotriton	panhai	0.0719	0.5806	0.0482	0.4974	0.0466	0.8976	0.1828	0.0523	0.807	0.0159	0.9017	0.0626	0.7419	0.045	1
Yaotriton	vietnamensis	0.5902	0.0114	0.9743	0.0039	0.0001	0.0102	0.2698	0.2665	0.0004	0.6076	0.0003	0.1395	0.0001	0.9729	0.0062	1
Yaotriton	wenxianensis	0.6055	0.0234	0.9616	0.0116	0.0001	0.0178	0.2985	0.3236	0.0024	0.6296	0.0018	0.2059	0.0002	0.992	0.0109	0.9747	1
Yaotriton	ziegleri	0.6652	0.2374	0.4428	0.2145	0.0001	0.1553	0.9236	0.8086	0.0471	0.4449	0.0535	0.9595	0.0173	0.408	0.114	0.2342	0.2769	1
Pleurodeles	waltl	0.4646	0.3954	0.3007	0.3868	0.0002	0.2538	0.8427	0.5295	0.0952	0.2443	0.1178	0.6465	0.0425	0.2753	0.1948	0.1144	0.1487	0.7345	1
Table S12: Post hoc pairwise comparison of cranial log (CS) from 2D GM shape data on genus in osteology, lateral view of pleurodeline newts.
Pairwise p-values between means: CS ~ genus; green: p* < 0.017, yellow: p < 0.05
	Echinotriton	Pleurodeles	Tylototriton
Echinotriton	1
Pleurodeles	0.8148	1
Tylototriton	0.9777	0.7794	1

## Sheet: Skull dorsal - Tab.S13-16
Table S13: Post hoc pairwise comparison of 2D GM cranial shape data on species in osteology, dorsal view of pleurodeline newts.
Pairwise p-values between means: shape ~ species; green: p* < 0.0026, yellow: p < 0.05
		andersoni_AMA	andersoni_OKI	anguliceps	himalayanus	kweichowensis	panwaensis	podichthys	shanjing	shanorum	taliangensis	uyenoi	verrucosus	asperrimus	lizhenchangi	panhai	vietnamensis	wenxianensis	ziegleri	Pleurodeles
Echinotriton	andersoni_AMA	1
Echinotriton	andersoni_OKI	0.6815	1
Tylototriton	anguliceps	0.0108	0.0033	1
Tylototriton	himalayanus	0.0026	0.0002	0.0284	1
Tylototriton	kweichowensis	0.0003	0.0001	0.2803	0.0007	1
Tylototriton	panwaensis	0.0005	0.0001	0.546	0.1179	0.2722	1
Tylototriton	podichthys	0.0048	0.0018	0.9379	0.0384	0.4415	0.7056	1
Tylototriton	shanjing	0.0004	0.0001	0.0892	0.1052	0.0025	0.3477	0.132	1
Tylototriton	shanorum	0.0022	0.0004	0.1268	0.329	0.0057	0.182	0.1971	0.7116	1
Tylototriton	taliangensis	0.0005	0.0001	0.0056	0.0249	0.0002	0.0075	0.0067	0.0001	0.0192	1
Tylototriton	uyenoi	0.0033	0.0001	0.6589	0.0327	0.0062	0.3743	0.3892	0.0214	0.1394	0.0002	1
Tylototriton	verrucosus	0.0027	0.0001	0.2603	0.1194	0.0172	0.5125	0.369	0.0802	0.3461	0.0001	0.6314	1
Yaotriton	asperrimus	0.0713	0.0024	0.0791	0.0211	0.0054	0.0375	0.08	0.0005	0.0167	0.0006	0.0556	0.0572	1
Yaotriton	lizhenchangi	0.1163	0.0086	0.0677	0.0242	0.0403	0.0493	0.0448	0.0018	0.0065	0.0042	0.0887	0.074	0.6012	1
Yaotriton	panhai	0.0639	0.0033	0.2251	0.0315	0.0918	0.0785	0.1354	0.0078	0.0396	0.0204	0.0994	0.077	0.6969	0.452	1
Yaotriton	vietnamensis	0.0878	0.0003	0.001	0.0001	0.0001	0.0001	0.0001	0.0001	0.0001	0.0001	0.0001	0.0001	0.0137	0.1103	0.0441	1
Yaotriton	wenxianensis	0.0026	0.0001	0.3458	0.0008	0.5434	0.1001	0.3168	0.0007	0.0031	0.0004	0.0248	0.0107	0.1211	0.203	0.5598	0.0001	1
Yaotriton	ziegleri	0.1721	0.0051	0.0053	0.0005	0.0001	0.0003	0.0011	0.0001	0.0003	0.0001	0.0012	0.0004	0.2648	0.5172	0.088	0.1122	0.0015	1
Pleurodeles	waltl	0.0003	0.0001	0.0002	0.0001	0.0001	0.0001	0.0001	0.0001	0.0001	0.0001	0.0001	0.0001	0.0001	0.0001	0.0003	0.0001	0.0001	0.0001	1
Table S14: Post hoc pairwise comparison of 2D GM cranial shape data on genus in osteology, dorsal view of pleurodeline newts.
Pairwise p-values between means: shape ~ genus; green: p* < 0.017, yellow: p < 0.05
	Echinotriton	Pleurodeles	Tylototriton
Echinotriton	1
Pleurodeles	0.0001	1
Tylototriton	0.0001	0.0001	1
Table S15: Post hoc pairwise comparison of cranial log(CS) from 2D GM shape data on species in osteology, dorsal view of pleurodeline newts.
Pairwise p-values between means: CS ~ species; green: p* < 0.0026, yellow: p < 0.05
		andersoni_AMA	andersoni_OKI	anguliceps	himalayanus	kweichowensis	panwaensis	podichthys	shanjing	shanorum	taliangensis	uyenoi	verrucosus	asperrimus	lizhenchangi	panhai	vietnamensis	wenxianensis	ziegleri	Pleurodeles
Echinotriton	andersoni_AMA	1
Echinotriton	andersoni_OKI	0.1142	1
Tylototriton	anguliceps	0.1912	0.0044	1
Tylototriton	himalayanus	0.298	0.4274	0.0126	1
Tylototriton	kweichowensis	0.0015	0.0632	0.0001	0.0042	1
Tylototriton	panwaensis	0.3582	0.5884	0.0323	0.932	0.0357	1
Tylototriton	podichthys	0.7099	0.0457	0.3255	0.1297	0.0003	0.1956	1
Tylototriton	shanjing	0.6879	0.0116	0.2324	0.042	0.0001	0.1264	0.9531	1
Tylototriton	shanorum	0.1061	0.8906	0.0054	0.3729	0.117	0.5284	0.045	0.0129	1
Tylototriton	taliangensis	0.6214	0.0088	0.2616	0.0263	0.0001	0.0967	0.9752	0.8857	0.0092	1
Tylototriton	uyenoi	0.2429	0.5101	0.0107	0.8636	0.0062	0.9702	0.1045	0.0256	0.4434	0.0176	1
Tylototriton	verrucosus	0.5933	0.0043	0.2508	0.0146	0.0001	0.0847	0.964	0.8778	0.005	0.9922	0.0076	1
Yaotriton	asperrimus	0.0121	0.3443	0.0004	0.0478	0.3084	0.1693	0.0032	0.0001	0.4727	0.0001	0.0716	0.0001	1
Yaotriton	lizhenchangi	0.4984	0.0358	0.5595	0.0928	0.0003	0.1343	0.7313	0.6582	0.0321	0.7179	0.0753	0.7158	0.0034	1
Yaotriton	panhai	0.1384	0.9322	0.0062	0.4429	0.1308	0.5771	0.0614	0.0271	0.9646	0.0189	0.5168	0.0147	0.4911	0.0455	1
Yaotriton	vietnamensis	0.7233	0.0159	0.2183	0.0533	0.0001	0.1462	0.9139	0.9432	0.0143	0.8407	0.0356	0.8252	0.0003	0.6322	0.0315	1
Yaotriton	wenxianensis	0.2772	0.0017	0.6206	0.0071	0.0001	0.0344	0.5147	0.3572	0.0021	0.4091	0.0045	0.3917	0.0001	0.8436	0.0065	0.3351	1
Yaotriton	ziegleri	0.6992	0.1768	0.0739	0.4692	0.0015	0.5337	0.416	0.3137	0.1567	0.2569	0.3817	0.2289	0.0161	0.2824	0.2125	0.3498	0.0901	1
Pleurodeles	waltl	0.4427	0.3583	0.0344	0.8042	0.0056	0.7886	0.2385	0.1349	0.3049	0.1031	0.6979	0.0845	0.0478	0.1585	0.376	0.1656	0.0328	0.6739	1
Table S16: Post hoc pairwise comparison of cranial log (CS) from 2D GM shape data on genus in osteology, dorsal view of pleurodeline newts.
Pairwise p-values between means: CS ~ genus; green: p* < 0.017, yellow: p < 0.05
	Echinotriton	Pleurodeles	Tylototriton
Echinotriton	1
Pleurodeles	0.7849	1
Tylototriton	0.2448	0.5541	1

## Sheet: Skull dorsal+fossil-Tab.S17-20
Table S17: Post hoc pairwise comparison of 2D GM cranial shape data on species in osteology, dorsal view of pleurodeline newts including their fossil relatives.
Pairwise p-values between means: shape ~ species; green: p* < 0.0025, yellow: p < 0.05
		Chelotriton	andersoni_AMA	andersoni_OKI	anguliceps	himalayanus	kweichowensis	panwaensis	podichthys	shanjing	shanorum	taliangensis	uyenoi	verrucosus	asperrimus	lizhenchangi	panhai	vietnamensis	wenxianensis	ziegleri	Pleurodeles
Chelotriton - Enspel	Chelotriton	1
Echinotriton	andersoni_AMA	0.0032	1
Echinotriton	andersoni_OKI	0.0005	0.8121	1
Tylototriton	anguliceps	0.005	0.1137	0.1268	1
Tylototriton	himalayanus	0.0001	0.0013	0.0004	0.2096	1
Tylototriton	kweichowensis	0.0001	0.0006	0.0001	0.4368	0.0001	1
Tylototriton	panwaensis	0.0001	0.002	0.0018	0.5474	0.4085	0.2421	1
Tylototriton	podichthys	0.002	0.0246	0.0206	0.9876	0.2845	0.1745	0.6577	1
Tylototriton	shanjing	0.0001	0.0002	0.0002	0.1569	0.3383	0.0002	0.2794	0.1945	1
Tylototriton	shanorum	0.0005	0.0009	0.0005	0.4077	0.3544	0.0079	0.5436	0.5027	0.7536	1
Tylototriton	taliangensis	0.0001	0.0006	0.0002	0.045	0.0831	0.0001	0.016	0.0333	0.0018	0.0241	1
Tylototriton	uyenoi	0.0001	0.0027	0.0007	0.9257	0.0399	0.0707	0.6902	0.7353	0.0057	0.21	0.0001	1
Tylototriton	verrucosus	0.0002	0.0031	0.0007	0.437	0.482	0.0007	0.3941	0.531	0.169	0.4443	0.0014	0.1542	1
Yaotriton	asperrimus	0.0001	0.0267	0.0024	0.4487	0.0053	0.048	0.1489	0.2394	0.0001	0.0085	0.0001	0.1704	0.0073	1
Yaotriton	lizhenchangi	0.0081	0.3529	0.1157	0.246	0.0629	0.0325	0.0754	0.1378	0.0053	0.0142	0.0183	0.1221	0.1153	0.5024	1
Yaotriton	panhai	0.0001	0.0425	0.0091	0.5133	0.0242	0.2881	0.1925	0.2345	0.0038	0.0416	0.0062	0.2044	0.023	0.7819	0.3103	1
Yaotriton	vietnamensis	0.0002	0.2142	0.0085	0.029	0.0001	0.0001	0.0005	0.003	0.0001	0.0002	0.0001	0.0001	0.0001	0.0018	0.4445	0.017	1
Yaotriton	wenxianensis	0.0003	0.0365	0.0084	0.7566	0.0259	0.0684	0.1339	0.552	0.0024	0.0251	0.0045	0.1389	0.055	0.3284	0.3922	0.4421	0.0165	1
Yaotriton	ziegleri	0.0001	0.2261	0.0317	0.1158	0.0005	0.0002	0.0056	0.0214	0.0001	0.0007	0.0002	0.004	0.0019	0.2637	0.8821	0.1231	0.1923	0.0698	1
Pleurodeles	waltl	0.0001	0.0001	0.0001	0.0005	0.0001	0.0001	0.0001	0.0001	0.0001	0.0001	0.0001	0.0001	0.0001	0.0001	0.0003	0.0001	0.0001	0.0001	0.0001	1
Table S18: Post hoc pairwise comparison of 2D GM cranial shape data on genus in osteology, dorsal view of pleurodeline newts including their fossil relatives.
Pairwise p-values between means: shape ~ genus; p*=0.0125
	Chelotriton	Echinotriton	Pleurodeles	Tylototriton
Chelotriton	1
Echinotriton	0.0001	1
Pleurodeles	0.0001	0.0001	1
Tylototriton	0.0001	0.0001	0.0001	1
Table S19: Post hoc pairwise comparison of cranial log(CS) from 2D GM shape data on species in osteology, dorsal view of pleurodeline newts including their fossil relatives.
Pairwise p-values between means: CS ~ species; green: p* < 0.0025, yellow: p < 0.05
		Chelotriton	andersoni_AMA	andersoni_OKI	anguliceps	himalayanus	kweichowensis	panwaensis	podichthys	shanjing	shanorum	taliangensis	uyenoi	verrucosus	asperrimus	lizhenchangi	panhai	vietnamensis	wenxianensis	ziegleri	Pleurodeles
Chelotriton - Enspel	Chelotriton	1
Echinotriton	andersoni_AMA	0.0002	1
Echinotriton	andersoni_OKI	0.0001	0.2396	1
Tylototriton	anguliceps	0.0001	0.3008	0.0446	1
Tylototriton	himalayanus	0.0001	0.4281	0.5528	0.0767	1
Tylototriton	kweichowensis	0.0176	0.0238	0.1806	0.0045	0.0355	1
Tylototriton	panwaensis	0.0011	0.477	0.6792	0.1136	0.9538	0.1141	1
Tylototriton	podichthys	0.0001	0.7632	0.1431	0.4461	0.2574	0.0111	0.3256	1
Tylototriton	shanjing	0.0001	0.7592	0.0602	0.3507	0.1266	0.001	0.2536	0.962	1
Tylototriton	shanorum	0.0008	0.2275	0.915	0.0438	0.4813	0.2324	0.6161	0.1351	0.0628	1
Tylototriton	taliangensis	0.0001	0.6995	0.0442	0.3854	0.0984	0.0013	0.2188	0.9802	0.9177	0.0473	1
Tylototriton	uyenoi	0.0001	0.377	0.6259	0.063	0.8895	0.0446	0.9768	0.2162	0.1048	0.5568	0.0773	1
Tylototriton	verrucosus	0.0001	0.6878	0.0343	0.3736	0.0729	0.0006	0.193	0.9745	0.9051	0.0391	0.9938	0.0571	1
Yaotriton	asperrimus	0.0006	0.0702	0.4842	0.0141	0.1391	0.4379	0.3063	0.0342	0.0053	0.5842	0.0029	0.1783	0.0024	1
Yaotriton	lizhenchangi	0.0001	0.5967	0.1209	0.633	0.198	0.0151	0.2532	0.7831	0.7189	0.1182	0.7785	0.1764	0.7695	0.041	1
Yaotriton	panhai	0.0022	0.267	0.9512	0.0557	0.5525	0.2638	0.663	0.1654	0.1027	0.9703	0.0791	0.6314	0.0665	0.5972	0.1369	1
Yaotriton	vietnamensis	0.0001	0.7874	0.0692	0.3375	0.1556	0.0017	0.2753	0.9329	0.9614	0.0728	0.876	0.1265	0.8583	0.0064	0.7007	0.112	1
Yaotriton	wenxianensis	0.0001	0.4189	0.0251	0.7008	0.048	0.001	0.1206	0.6212	0.4876	0.0274	0.5478	0.0412	0.5242	0.0024	0.876	0.0459	0.4754	1
Yaotriton	ziegleri	0.0001	0.761	0.3138	0.1727	0.593	0.0203	0.6217	0.5311	0.4595	0.2927	0.3943	0.5157	0.3722	0.0751	0.4028	0.3385	0.493	0.1967	1
Pleurodeles	waltl	0.0001	0.5681	0.4865	0.1164	0.8511	0.0445	0.8426	0.3635	0.2782	0.4412	0.2255	0.7628	0.2107	0.1489	0.2853	0.499	0.3051	0.1204	0.7508	1
Table S20: Post hoc pairwise comparison of cranial log (CS) from 2D GM shape data on genus in osteology, dorsal view of pleurodeline newts including their fossil relatives.
Pairwise p-values between means: CS ~ genus; green: p* < 0.0125, yellow: p < 0.05
	Chelotriton	Echinotriton	Pleurodeles	Tylototriton
Chelotriton	1
Echinotriton	0.0001	1
Pleurodeles	0.0001	0.8348	1
Tylototriton	0.0001	0.3833	0.6609	1
